# Supplementary material for: Impact of coexisting diabetes on the development of cardiovascular disease and death in patients with cancer
Source: PLoS One. 2026 Jan 22;21(1):e0337946. doi: 10.1371/journal.pone.0337946 (PMC12826481; doi:10.1371/journal.pone.0337946)
Supplement: S1 Table — Hazard ratios for the patients with coexisting diabetes at cancer diagnosis are shown with those without coexisting diabetes as reference. Patients diagnosed with diabetes after their cancer diagnosis or who had cardiovascular disease (CVD) at the time of cancer diagnosis are excluded. All models are adjusted for age category, sex, first cancer site (at the time of analysis for all cancer sites), stage at diagnosis and body mass index category. 95% CI, 95% confidence interval; HR, hazard ratio; ICD-10, International Classification of Diseases 10th Revision. (XLSX) [file pone.0337946.s001.xlsx]

## Sheet: sTable_Cox回帰
Site of Cancer based on the ICD-10 codes	Adjusted HR (95% CI)	p value
All cancer site (C00–C96)	1.4 (1.29-1.44)	<0.001
Oral cavity/pharynx (C00–C14)	1.6 (0.94-2.75)	0.081
Esophagus (C15)	1 (0.68-1.49)	0.984
Stomach (C16)	1.3 (1.09-1.54)	0.004
Colorectum (C18–C20)	1.5 (1.25-1.76)	<0.001
Liver (C22)	1.2 (1.02-1.39)	0.026
Gallbladder (C23–C24)	1 (0.77-1.24)	0.836
Pancreas (C25)	1.1 (0.95-1.21)	0.258
Larynx (C32)	3.4 (1.35-8.51)	0.01
Lung (C33–C34)	1.7 (1.49-1.91)	<0.001
Skin (C43–C44)	3.1 (1.63-6.01)	0.001
Breast (C50)	2.3 (1.4-3.68)	0.001
Uterus (C53–C55)	2 (1.11-3.58)	0.021
Ovary (C56)	3.8 (1.99-7.2)	<0.001
Prostate (C61)	1.2 (0.75-1.8)	0.509
Kidney/urinary tract (C64–C66, C68)	0.8 (0.54-1.24)	0.337
Bladder (C67)	2.4 (1.61-3.64)	<0.001
Brain/central nervous system (C70–C72)	2.3 (1.17-4.66)	0.016
Thyroid (C73)	5.1 (2.1-12.31)	<0.001
Malignant lymphoma (C81–C85, C96)	1.7 (1.34-2.27)	<0.001
Multiple myeloma (C88–C90)	2.5 (1.5-4.23)	<0.001
Leukemia (C91–C95)	1.3 (0.97-1.79)	0.074
Others	1.9 (1.42-2.48)	<0.001
S1 Table. Adjusted hazard ratios of coexisting diabetes on all-cause mortality derived from Cox proportional hazards models according to cancer site
Hazard ratios for the patients with coexisting diabetes at cancer diagnosis are shown with those without coexisting diabetes as reference. Patients diagnosed with diabetes after their cancer diagnosis or who had cardiovascular disease (CVD) at the time of cancer diagnosis are excluded. All models are adjusted for age category, sex, first cancer site (at the time of analysis for all cancer sites),…
