# Supplementary material for: Impact of coexisting diabetes on the development of cardiovascular disease and death in patients with cancer
Source: PLoS One. 2026 Jan 22;21(1):e0337946. doi: 10.1371/journal.pone.0337946 (PMC12826481; doi:10.1371/journal.pone.0337946)
Supplement: S2 Table — Patients diagnosed with diabetes after their cancer diagnosis or who had cardiovascular disease (CVD) at the time of cancer diagnosis are excluded. All models are adjusted for age category, sex, first cancer site (at the time of analysis for all cancer sites), stage at diagnosis and body mass index category. CVD, cardiovascular disease; HF, heart failure; IHD, ischemic heart disease; CVA, CVA, cerebravascular accident; PAD, peripheral arterial disease; Afib, atrial fibrillation; ICD-10, International Classification of Diseases 10th revision. (XLSX) [file pone.0337946.s002.xlsx]

## Sheet: sTable_CVD発症
		Any CVD			HF			IHD			CVA			PAD			Afib
Site of Cancer based on the ICD-10 codes		HR (95%CI)	p value		HR (95%CI)	p value		HR (95%CI)	p value		HR (95%CI)	p value		HR (95%CI)	p value		HR (95%CI)	p value
All cancer site (C00–C96)		1.6 (1.5-1.71)	<0.001		1.7 (1.51-1.89)	<0.001		1.9 (1.7-2.08)	<0.001		1.5 (1.37-1.74)	<0.001		1.5 (1.23-1.77)	<0.001		1.1 (0.96-1.36)	0.139
Oral cavity/pharynx (C00–C14)		0.5 (0.19-1.39)	0.191		1 (0.24-4.06)	0.989		0.4 (0.05-2.51)	0.298		NA			0.9 (0.13-6.62)	0.946		0.9 (0.13-6.22)	0.903
Esophagus (C15)		1 (0.65-1.62)	0.909		0.8 (0.34-2.06)	0.704		1.1 (0.52-2.4)	0.779		1.3 (0.59-2.96)	0.5		1.1 (0.33-3.52)	0.902		0.7 (0.27-1.99)	0.54
Stomach (C16)		1.9 (1.64-2.21)	<0.001		1.4 (1.04-2)	0.027		2.3 (1.88-2.84)	<0.001		2 (1.51-2.58)	<0.001		2 (1.35-2.89)	<0.001		1.4 (0.92-2.05)	0.124
Colorectum (C18–C20)		1.8 (1.53-2.12)	<0.001		2.5 (1.94-3.26)	<0.001		2.1 (1.66-2.69)	<0.001		1.4 (0.99-1.93)	0.058		1.8 (1.18-2.86)	0.007		1.5 (0.99-2.21)	0.055
Liver (C22)		1.4 (1.13-1.68)	0.001		1.4 (1.05-1.97)	0.026		1.7 (1.22-2.36)	0.002		1.1 (0.76-1.69)	0.541		0.8 (0.44-1.43)	0.441		1.3 (0.76-2.05)	0.374
Gallbladder (C23–C24)		1.7 (1.17-2.39)	0.005		1.6 (0.79-3.1)	0.197		2 (1.15-3.65)	0.015		1.7 (0.94-3.16)	0.076		0.4 (0.05-2.87)	0.342		0.9 (0.27-2.91)	0.835
Pancreas (C25)		1.3 (1.01-1.63)	0.041		1.3 (0.83-2.04)	0.252		1.6 (1.02-2.39)	0.039		1.2 (0.81-1.79)	0.361		1.5 (0.7-3.14)	0.303		1.1 (0.6-2.12)	0.714
Larynx (C32)		2.2 (0.9-5.48)	0.085		3.2 (0.8-12.46)	0.101		3.8 (1.29-11.46)	0.016		7.2 (2.51-20.6)	<0.001		3.4 (0.47-24.61)	0.224		NA
Lung (C33–C34)		1.5 (1.22-1.75)	<0.001		1.6 (1.2-2.2)	0.002		1.4 (1.06-1.97)	0.02		1.5 (1.1-2.05)	0.01		1 (0.59-1.83)	0.886		1 (0.63-1.61)	0.977
Skin (C43–C44)		1.6 (0.88-2.97)	0.124		1.7 (0.53-5.57)	0.364		0.7 (0.17-2.57)	0.559		2.2 (0.91-5.33)	0.081		3.4 (1.07-10.54)	0.038		2.2 (0.68-7.31)	0.189
Breast (C50)		2.3 (1.57-3.35)	<0.001		3.5 (2.01-5.95)	<0.001		2 (1.04-3.84)	0.036		3.1 (1.65-5.95)	<0.001		0.8 (0.11-5.85)	0.815		1.8 (0.7-4.77)	0.221
Uterus (C53–C55)		1.6 (0.79-3.26)	0.191		2.1 (0.66-6.85)	0.21		0.9 (0.21-3.63)	0.842		2.6 (0.87-7.57)	0.088		1 (0.12-7.84)	0.977		NA
Ovary (C56)		1.1 (0.33-3.63)	0.876		NA			1 (0.13-7.86)	0.979		1 (0.14-7.9)	0.975		2.3 (0.28-18.33)	0.441		NA
Prostate (C61)		2.5 (1.93-3.19)	<0.001		3 (1.98-4.6)	<0.001		3.1 (2.19-4.32)	<0.001		2.3 (1.45-3.51)	<0.001		2.3 (1.2-4.43)	0.012		1.3 (0.57-2.96)	0.524
Kidney/urinary tract (C64–C66, C68)		1.9 (1.37-2.66)	<0.001		2 (1.1-3.47)	0.021		1.9 (1.11-3.33)	0.019		1.4 (0.71-2.89)	0.312		4.6 (2.43-8.83)	<0.001		0.5 (0.12-2.04)	0.325
Bladder (C67)		1.9 (1.33-2.81)	0.001		1.9 (0.91-3.78)	0.088		1.4 (0.67-2.71)	0.396		1.9 (0.91-3.82)	0.09		3.1 (1.45-6.76)	0.004		0.3 (0.04-2.17)	0.236
Brain/central nervous system (C70–C72)		1.1 (0.27-4.9)	0.852		2.8 (0.24-33.22)	0.406		4.1 (0.86-19.47)	0.077		0.8 (0.1-6.18)			NA			NA
Thyroid (C73)		1.5 (0.75-3.05)	0.25		1.1 (0.27-4.66)	0.878		1.5 (0.44-4.97)	0.522		2.6 (1.04-6.51)	0.042		NA			NA
Malignant lymphoma (C81–C85, C96)		1.1 (0.79-1.66)	0.475		1.1 (0.64-1.88)	0.746		1 (0.43-2.24)	0.957		1.9 (1.05-3.29)	0.034		0.7 (0.16-2.64)	0.55		0.4 (0.1-1.7)	0.221
Multiple myeloma (C88–C90)		1.6 (0.94-2.72)	0.081		2.3 (1.12-4.74)	0.023		2.2 (1.01-4.98)	0.048		0.3 (0.04-2.4)	0.271		2.1 (0.47-9.54)	0.33		1.6 (0.35-7.13)	0.547
Leukemia (C91–C95)		1 (0.58-1.81)	0.94		0.4 (0.12-1.17)	0.09		2 (0.8-5.05)	0.135		1.7 (0.73-4.08)	0.214		NA			1.6 (0.42-5.72)	0.508
Others		1.4 (0.93-2.01)	0.112		2.2 (1.38-3.61)	0.001		1.9 (1.02-3.48)	0.043		0.5 (0.15-1.56)	0.225		0.4 (0.06-2.97)	0.374		1.5 (0.6-3.67)	0.392
S2Table. Adjusted hazard ratios and 95% confidence intervals of coexisting diabetes on incidence of each CVD subtypes evaluated by multivariable logistic regression models according to cancer site.
Patients diagnosed with diabetes after their cancer diagnosis or who had cardiovascular disease (CVD) at the time of cancer diagnosis are excluded. All models are adjusted for age category, sex, first cancer site (at the time of analysis for all cancer sites), stage at diagnosis and body mass index category. CVD, cardiovascular disease; HF, heart failure; IHD, ischemic heart disease; CVA, CVA, ce…
	-------
